# Supplementary material for: Accelerated mass loss of Himalayan glaciers since the Little Ice Age
Source: Sci Rep. 2021 Dec 20;11:24284. doi: 10.1038/s41598-021-03805-8 (PMC8688493; doi:10.1038/s41598-021-03805-8)
Supplement: Supplementary file 2 — Supplementary Information 2. [file 41598_2021_3805_MOESM2_ESM.zip]

Archive with 9 entries (8 files):
- SuppInfo_grids/
- SuppInfo_grids/elevation_during_LIA.tfw
- SuppInfo_grids/elevation_during_LIA.tif
- SuppInfo_grids/elevation_during_LIA.tif.aux.xml
- SuppInfo_grids/elevation_during_LIA.tif.ovr
- SuppInfo_grids/lowering_since_LIA.tfw
- SuppInfo_grids/lowering_since_LIA.tif
- SuppInfo_grids/lowering_since_LIA.tif.aux.xml
- SuppInfo_grids/lowering_since_LIA.tif.ovr
