# Supplementary material for: Accelerated mass loss of Himalayan glaciers since the Little Ice Age
Source: Sci Rep. 2021 Dec 20;11:24284. doi: 10.1038/s41598-021-03805-8 (PMC8688493; doi:10.1038/s41598-021-03805-8)
Supplement: Supplementary file 2 — Supplementary Information 2. [file 41598_2021_3805_MOESM2_ESM.zip › SuppInfo_grids/elevation_during_LIA.tfw]

30.0000000000
0.0000000000
0.0000000000
-30.0000000000
-765378.1286850078
4018523.5957304435
