# Supplementary material for: Accelerated mass loss of Himalayan glaciers since the Little Ice Age
Source: Sci Rep. 2021 Dec 20;11:24284. doi: 10.1038/s41598-021-03805-8 (PMC8688493; doi:10.1038/s41598-021-03805-8)
Supplement: Supplementary file 2 — Supplementary Information 2. [file 41598_2021_3805_MOESM2_ESM.zip › SuppInfo_grids/elevation_during_LIA.tif.aux.xml]

<PAMDataset>
  <PAMRasterBand band="1">
    <Histograms>
      <HistItem>
        <HistMin>-9167.8759765625</HistMin>
        <HistMax>7895.20361328125</HistMax>
        <BucketCount>256</BucketCount>
        <IncludeOutOfRange>1</IncludeOutOfRange>
        <Approximate>0</Approximate>
        <HistCounts>1|0|0|0|0|0|0|0|0|0|0|0|0|0|0|0|0|1|1|0|0|0|0|0|0|0|0|0|0|0|1|0|0|1|0|0|0|0|0|0|1|1|0|0|0|0|0|0|0|0|1|1|0|0|0|2|0|0|0|1|0|1|0|0|1|1|1|0|1|0|0|0|0|3|0|0|3|2|0|1|0|1|1|1|1|2|2|3|3|2|1|1|3|0|2|0|0|2|2|0|0|0|1|1|2|0|1|0|0|2|2|2|2|2|3|0|1|2|1|0|3|2|1|1|2|0|1|2|0|2|1|4|0|2|1|2|2|37144|0|2|2|2|2|2|1|3|2|0|1|2|2|5|0|1|3|7|5|5|1|3|1|6|2|1|4|2|1|1|3|1|5|12|30|78|504|214|133|175|349|475|625|668|726|941|1593|2590|4329|6933|10809|17329|24769|30884|41551|52901|66494|91834|111241|138101|178056|214164|249651|288790|316045|361193|403865|444791|460612|508903|531300|570017|589761|600607|652309|653896|635541|654331|616054|564100|531182|486698|441460|407877|335411|256533|198783|122102|90435|67281|36212|23543|9892|10984|6214|2165|2560|683|290|350|355|801|579|581|798|1274|176|80|161|323|940|683|167|52|87|131|62|1</HistCounts>
      </HistItem>
    </Histograms>
    <Metadata>
      <MDI key="RepresentationType">ATHEMATIC</MDI>
      <MDI key="STATISTICS_COVARIANCES">346216.8431086023</MDI>
      <MDI key="STATISTICS_EXCLUDEDVALUES"></MDI>
      <MDI key="STATISTICS_MAXIMUM">7895.2036132813</MDI>
      <MDI key="STATISTICS_MEAN">4992.6271388717</MDI>
      <MDI key="STATISTICS_MINIMUM">-9167.8759765625</MDI>
      <MDI key="STATISTICS_SKIPFACTORX">1</MDI>
      <MDI key="STATISTICS_SKIPFACTORY">1</MDI>
      <MDI key="STATISTICS_STDDEV">588.40194009589</MDI>
    </Metadata>
  </PAMRasterBand>
</PAMDataset>
