# Supplementary material for: Accelerated mass loss of Himalayan glaciers since the Little Ice Age
Source: Sci Rep. 2021 Dec 20;11:24284. doi: 10.1038/s41598-021-03805-8 (PMC8688493; doi:10.1038/s41598-021-03805-8)
Supplement: Supplementary file 2 — Supplementary Information 2. [file 41598_2021_3805_MOESM2_ESM.zip › SuppInfo_grids/lowering_since_LIA.tif.aux.xml]

<PAMDataset>
  <PAMRasterBand band="1">
    <Histograms>
      <HistItem>
        <HistMin>-5890.49609375</HistMin>
        <HistMax>0</HistMax>
        <BucketCount>256</BucketCount>
        <IncludeOutOfRange>1</IncludeOutOfRange>
        <Approximate>0</Approximate>
        <HistCounts>3|2|1|1|2|0|2|2|0|1|1|3|3|1|1|3|4|2|3|3|2|2|2|2|7|2|5|6|5|5|8|4|3|5|3|1|1|2|1|1|7|2|4|2|1|1|1|3|1|2|3|2|4|0|0|4|1|4|2|4|1|0|2|2|2|2|1|2|1|2|3|0|1|4|2|1|2|0|1|1|1|0|1|3|1|2|2|0|1|1|4|0|2|2|2|1|0|0|2|0|0|2|4|1|0|4|2|1|3|1|2|0|0|5|3|1|1|1|4|2|0|0|2|3|1|2|2|0|1|1|5|3|4|4|3|2|1|7|2|2|5|2|5|3|3|1|4|3|3|2|2|1|3|5|6|1|1|2|3|3|4|3|7|4|4|5|4|6|4|4|4|7|4|6|2|4|2|7|2|3|5|3|7|5|3|6|4|13|3|7|4|3|3|7|3|11|11|16|19|22|32|17|28|12|13|25|19|10|17|15|11|17|16|18|14|16|21|15|17|12|15|20|18|18|29|18|24|42|86|324|329|301|277|348|400|618|1062|1285|1613|2014|3225|4687|6429|10636|20228|34733|59240|103613|179947|324395|591083|1098009|1998630|3281478|3930175|3089</HistCounts>
      </HistItem>
    </Histograms>
    <Metadata>
      <MDI key="RepresentationType">ATHEMATIC</MDI>
      <MDI key="STATISTICS_COVARIANCES">2363.055164254765</MDI>
      <MDI key="STATISTICS_EXCLUDEDVALUES"></MDI>
      <MDI key="STATISTICS_MAXIMUM">0</MDI>
      <MDI key="STATISTICS_MEAN">-46.514251663551</MDI>
      <MDI key="STATISTICS_MINIMUM">-5890.49609375</MDI>
      <MDI key="STATISTICS_SKIPFACTORX">1</MDI>
      <MDI key="STATISTICS_SKIPFACTORY">1</MDI>
      <MDI key="STATISTICS_STDDEV">48.611265816216</MDI>
    </Metadata>
  </PAMRasterBand>
</PAMDataset>
