# Supplementary material for: Accelerated mass loss of Himalayan glaciers since the Little Ice Age
Source: Sci Rep. 2021 Dec 20;11:24284. doi: 10.1038/s41598-021-03805-8 (PMC8688493; doi:10.1038/s41598-021-03805-8)
Supplement: Supplementary file 3 — Supplementary Information 3. [file 41598_2021_3805_MOESM3_ESM.zip]

Archive with 17 entries (16 files):
- SuppInfo_vectors/
- SuppInfo_vectors/ablations_LIA.CPG
- SuppInfo_vectors/ablations_LIA.dbf
- SuppInfo_vectors/ablations_LIA.prj
- SuppInfo_vectors/ablations_LIA.sbn
- SuppInfo_vectors/ablations_LIA.sbx
- SuppInfo_vectors/ablations_LIA.shp
- SuppInfo_vectors/ablations_LIA.shp.xml
- SuppInfo_vectors/ablations_LIA.shx
- SuppInfo_vectors/glaciers_LIA.cpg
- SuppInfo_vectors/glaciers_LIA.dbf
- SuppInfo_vectors/glaciers_LIA.prj
- SuppInfo_vectors/glaciers_LIA.sbn
- SuppInfo_vectors/glaciers_LIA.sbx
- SuppInfo_vectors/glaciers_LIA.shp
- SuppInfo_vectors/glaciers_LIA.shp.xml
- SuppInfo_vectors/glaciers_LIA.shx
