# Supplementary material for: Accelerated mass loss of Himalayan glaciers since the Little Ice Age
Source: Sci Rep. 2021 Dec 20;11:24284. doi: 10.1038/s41598-021-03805-8 (PMC8688493; doi:10.1038/s41598-021-03805-8)
Supplement: Supplementary file 3 — Supplementary Information 3. [file 41598_2021_3805_MOESM3_ESM.zip › SuppInfo_vectors/ablations_LIA.prj]

PROJCS["WGS_1984_UTM_Zone_45N",GEOGCS["GCS_WGS_1984",DATUM["D_WGS_1984",SPHEROID["WGS_1984",6378137.0,298.257223563]],PRIMEM["Greenwich",0.0],UNIT["Degree",0.0174532925199433]],PROJECTION["Transverse_Mercator"],PARAMETER["False_Easting",500000.0],PARAMETER["False_Northing",0.0],PARAMETER["Central_Meridian",87.0],PARAMETER["Scale_Factor",0.9996],PARAMETER["Latitude_Of_Origin",0.0],UNIT["Meter",1.0]]
