# Supplementary material for: Accelerated mass loss of Himalayan glaciers since the Little Ice Age
Source: Sci Rep. 2021 Dec 20;11:24284. doi: 10.1038/s41598-021-03805-8 (PMC8688493; doi:10.1038/s41598-021-03805-8)
Supplement: Supplementary file 3 — Supplementary Information 3. [file 41598_2021_3805_MOESM3_ESM.zip › SuppInfo_vectors/ablations_LIA.shp.xml]

<?xml version="1.0"?>
<!-- <!DOCTYPE metadata SYSTEM "http://www.esri.com/metadata/esriprof80.dtd"> -->
<metadata xml:lang="en"><Esri><CreaDate>20200627</CreaDate><CreaTime>11285000</CreaTime><ArcGISFormat>1.0</ArcGISFormat><SyncOnce>FALSE</SyncOnce><DataProperties><itemProps><itemName Sync="TRUE">LIA_outlines_type</itemName><imsContentType Sync="TRUE">002</imsContentType><itemSize Sync="TRUE">0.000</itemSize><itemLocation><linkage Sync="TRUE">file://\\GEO-PC-050791\C$\RESEARCH\Himalaya\SuppInfo_vectors\ablations_LIA</linkage><protocol Sync="TRUE">Local Area Network</protocol></itemLocation></itemProps><coordRef><type Sync="TRUE">Projected</type><geogcsn Sync="TRUE">GCS_WGS_1984</geogcsn><csUnits Sync="TRUE">Linear Unit: Meter (1.000000)</csUnits><peXml Sync="TRUE">&lt;ProjectedCoordinateSystem xsi:type='typens:ProjectedCoordinateSystem' xmlns:xsi='http://www.w3.org/2001/XMLSchema-instance' xmlns:xs='http://www.w3.org/2001/XMLSchema' xmlns:typens='http://www.esri.com/schemas/ArcGIS/10.6'&gt;&lt;WKT&gt;PROJCS[&amp;quot;WGS_1984_UTM_Zone_45N&amp;quot;,GEOGCS[&amp;quot;GCS_WGS_1984&amp;quot;,DATUM[&amp;quot;D_WGS_1984&amp;quot;,SPHEROID[&amp;quot;WGS_1984&amp;quot;,6378137.0,298.257223563]],PRIMEM[&amp;quot;Greenwich&amp;quot;,0.0],UNIT[&amp;quot;Degree&amp;quot;,0.0174532925199433]],PROJECTION[&amp;quot;Transverse_Mercator&amp;quot;],PARAMETER[&amp;quot;False_Easting&amp;quot;,500000.0],PARAMETER[&amp;quot;False_Northing&amp;quot;,0.0],PARAMETER[&amp;quot;Central_Meridian&amp;quot;,87.0],PARAMETER[&amp;quot;Scale_Factor&amp;quot;,0.9996],PARAMETER[&amp;quot;Latitude_Of_Origin&amp;quot;,0.0],UNIT[&amp;quot;Meter&amp;quot;,1.0],AUTHORITY[&amp;quot;EPSG&amp;quot;,32645]]&lt;/WKT&gt;&lt;XOrigin&gt;-5120900&lt;/XOrigin&gt;&lt;YOrigin&gt;-9998100&lt;/YOrigin&gt;&lt;XYScale&gt;450445547.3910538&lt;/XYScale&gt;&lt;ZOrigin&gt;-100000&lt;/ZOrigin&gt;&lt;ZScale&gt;10000&lt;/ZScale&gt;&lt;MOrigin&gt;-100000&lt;/MOrigin&gt;&lt;MScale&gt;10000&lt;/MScale&gt;&lt;XYTolerance&gt;0.001&lt;/XYTolerance&gt;&lt;ZTolerance&gt;0.001&lt;/ZTolerance&gt;&lt;MTolerance&gt;0.001&lt;/MTolerance&gt;&lt;HighPrecision&gt;true&lt;/HighPrecision&gt;&lt;WKID&gt;32645&lt;/WKID&gt;&lt;LatestWKID&gt;32645&lt;/LatestWKID&gt;&lt;/ProjectedCoordinateSystem&gt;</peXml><projcsn Sync="TRUE">WGS_1984_UTM_Zone_45N</projcsn></coordRef><lineage><Process ToolSource="c:\arcgis1041\desktop10.4\ArcToolbox\Toolboxes\Data Management Tools.tbx\CalculateField" Date="20181107" Time="122810">CalculateField Himalaya UID "[FID] + 1" VB #</Process><Process ToolSource="c:\arcgis1041\desktop10.4\ArcToolbox\Toolboxes\Data Management Tools.tbx\CalculateField" Date="20190305" Time="164855">CalculateField lia_westeast class 5 VB #</Process><Process ToolSource="c:\arcgis1041\desktop10.4\ArcToolbox\Toolboxes\Data Management Tools.tbx\CalculateField" Date="20190305" Time="165004">CalculateField lia_westeast class 4 VB #</Process><Process ToolSource="c:\arcgis1041\desktop10.4\ArcToolbox\Toolboxes\Data Management Tools.tbx\CalculateField" Date="20190305" Time="165033">CalculateField lia_westeast class 3 VB #</Process><Process ToolSource="c:\arcgis1041\desktop10.4\ArcToolbox\Toolboxes\Data Management Tools.tbx\CalculateField" Date="20190305" Time="165047">CalculateField lia_westeast class 2 VB #</Process><Process ToolSource="c:\arcgis1041\desktop10.4\ArcToolbox\Toolboxes\Data Management Tools.tbx\CalculateField" Date="20190305" Time="165104">CalculateField lia_westeast class 1 VB #</Process><Process ToolSource="c:\arcgis1041\desktop10.4\ArcToolbox\Toolboxes\Data Management Tools.tbx\CalculateField" Date="20190424" Time="110135">CalculateField lia_merged areaLIA [areaNew] VB #</Process><Process ToolSource="c:\arcgis1041\desktop10.4\ArcToolbox\Toolboxes\Data Management Tools.tbx\CalculateField" Date="20190424" Time="110823">CalculateField lia_merged areaChange "[areaLIA] - [areaNow]" VB #</Process><Process ToolSource="c:\arcgis1041\desktop10.4\ArcToolbox\Toolboxes\Data Management Tools.tbx\CalculateField" Date="20190424" Time="111503">CalculateField lia_merged areaChange "[areaLIA] - [areaNow]" VB #</Process><Process ToolSource="c:\arcgis1041\desktop10.4\ArcToolbox\Toolboxes\Data Management Tools.tbx\CalculateField" Date="20190424" Time="111548">CalculateField lia_merged areaChange "[areaLIA] - [areaNow]" VB #</Process><Process ToolSource="c:\arcgis1041\desktop10.4\ArcToolbox\Toolboxes\Data Management Tools.tbx\CalculateField" Date="20190424" Time="111624">CalculateField lia_merged areaChange "[areaLIA] - [areaNow]" VB #</Process><Process ToolSource="c:\arcgis1041\desktop10.4\ArcToolbox\Toolboxes\Data Management Tools.tbx\CalculateField" Date="20190424" Time="111759">CalculateField lia_merged areaChange "[areaLIA] - [areaNow]" VB #</Process><Process ToolSource="c:\arcgis1041\desktop10.4\ArcToolbox\Toolboxes\Data Management Tools.tbx\CalculateField" Date="20190424" Time="111834">CalculateField lia_merged areaChange "[areaLIA] - [areaNow]" VB #</Process><Process ToolSource="c:\arcgis1041\desktop10.4\ArcToolbox\Toolboxes\Data Management Tools.tbx\CalculateField" Date="20190424" Time="111902">CalculateField lia_merged areaChange "[areaLIA] - [areaNow]" VB #</Process><Process ToolSource="c:\arcgis1041\desktop10.4\ArcToolbox\Toolboxes\Data Management Tools.tbx\CalculateField" Date="20190424" Time="111935">CalculateField lia_merged areaChange "[areaLIA] - [areaNow]" VB #</Process><Process ToolSource="c:\arcgis1041\desktop10.4\ArcToolbox\Toolboxes\Data Management Tools.tbx\CalculateField" Date="20190424" Time="112527">CalculateField lia_merged perChange "( [areaChange] + [areaLIA] ) / [areaChange]" VB #</Process><Process ToolSource="c:\arcgis1041\desktop10.4\ArcToolbox\Toolboxes\Data Management Tools.tbx\CalculateField" Date="20190424" Time="112548">CalculateField lia_merged perChange "( [areaChange] + [areaLIA] ) / [areaLIA]" VB #</Process><Process ToolSource="c:\arcgis1041\desktop10.4\ArcToolbox\Toolboxes\Data Management Tools.tbx\CalculateField" Date="20190424" Time="112627">CalculateField lia_merged perChange "( [areaChange] + [areaNow] ) / [areaNow]" VB #</Process><Process ToolSource="c:\arcgis1041\desktop10.4\ArcToolbox\Toolboxes\Data Management Tools.tbx\CalculateField" Date="20190424" Time="112753">CalculateField lia_merged perChange "( [areaNow] + [areaLIA] ) / [areaNow]" VB #</Process><Process ToolSource="c:\arcgis1041\desktop10.4\ArcToolbox\Toolboxes\Data Management Tools.tbx\CalculateField" Date="20190424" Time="112851">CalculateField lia_merged perChange "( [areaNow] + [areaLIA] ) / [areaNow]" VB #</Process><Process ToolSource="c:\arcgis1041\desktop10.4\ArcToolbox\Toolboxes\Data Management Tools.tbx\CalculateField" Date="20190424" Time="112941">CalculateField lia_merged perChange "( [areaLIA] + [areaNow] ) / [areaNow]" VB #</Process><Process ToolSource="c:\arcgis1041\desktop10.4\ArcToolbox\Toolboxes\Data Management Tools.tbx\CalculateField" Date="20190424" Time="112955">CalculateField lia_merged perChange "( [areaLIA] + [areaNow] ) / [areaLIA]" VB #</Process><Process ToolSource="c:\arcgis1041\desktop10.4\ArcToolbox\Toolboxes\Data Management Tools.tbx\CalculateField" Date="20190424" Time="113019">CalculateField lia_merged perChange 0 VB #</Process><Process ToolSource="c:\arcgis1041\desktop10.4\ArcToolbox\Toolboxes\Data Management Tools.tbx\CalculateField" Date="20190424" Time="113045">CalculateField lia_merged perChange "( [areaLIA] + [areaLIA] ) / [areaNow]" VB #</Process><Process ToolSource="c:\arcgis1041\desktop10.4\ArcToolbox\Toolboxes\Data Management Tools.tbx\CalculateField" Date="20190424" Time="113351">CalculateField lia_merged total "[areaNow] + [areaLIA]" VB #</Process><Process ToolSource="c:\arcgis1041\desktop10.4\ArcToolbox\Toolboxes\Data Management Tools.tbx\CalculateField" Date="20190424" Time="113418">CalculateField lia_merged perChange "[total] / [areaNow]" VB #</Process><Process ToolSource="c:\arcgis1041\desktop10.4\ArcToolbox\Toolboxes\Data Management Tools.tbx\CalculateField" Date="20190424" Time="113443">CalculateField lia_merged perChange "([total] / [areaNow]) * 100" VB #</Process><Process ToolSource="c:\arcgis1041\desktop10.4\ArcToolbox\Toolboxes\Data Management Tools.tbx\CalculateField" Date="20190424" Time="113555">CalculateField lia_merged perChange "([areaNow] / [total] ) * 100" VB #</Process><Process ToolSource="c:\arcgis1041\desktop10.4\ArcToolbox\Toolboxes\Data Management Tools.tbx\CalculateField" Date="20190424" Time="113941">CalculateField lia_merged total "[areaLIA] - [areaNow]" VB #</Process><Process ToolSource="c:\arcgis1041\desktop10.4\ArcToolbox\Toolboxes\Data Management Tools.tbx\CalculateField" Date="20190424" Time="114014">CalculateField lia_merged perChange "( [total] / [areaNow] ) *100" VB #</Process><Process ToolSource="c:\arcgis1041\desktop10.4\ArcToolbox\Toolboxes\Data Management Tools.tbx\CalculateField" Date="20190424" Time="114330">CalculateField lia_merged areaChan_1 "[areaLIA] * 1.15827707" VB #</Process><Process ToolSource="c:\arcgis1041\desktop10.4\ArcToolbox\Toolboxes\Data Management Tools.tbx\CalculateField" Date="20190424" Time="122342">CalculateField lia_merged areaChan_1 "[areaLIA] * 2.5817" VB #</Process><Process ToolSource="c:\arcgis1041\desktop10.4\ArcToolbox\Toolboxes\Data Management Tools.tbx\CalculateField" Date="20190427" Time="174446">CalculateField lia_merged areaChan_1 "[areaNow] * 1.7634" VB #</Process><Process ToolSource="c:\arcgis1041\desktop10.4\ArcToolbox\Toolboxes\Data Management Tools.tbx\CalculateField" Date="20190427" Time="174458">CalculateField lia_merged areaChan_1 0 VB #</Process><Process ToolSource="c:\arcgis1041\desktop10.4\ArcToolbox\Toolboxes\Data Management Tools.tbx\CalculateField" Date="20190427" Time="174514">CalculateField lia_merged areaChan_1 "[areaNow] * 1.7634" VB #</Process><Process ToolSource="c:\arcgis1041\desktop10.4\ArcToolbox\Toolboxes\Data Management Tools.tbx\CalculateField" Date="20190427" Time="174813">CalculateField lia_merged a_p "[parimeter] / [areaLIA]" VB #</Process><Process ToolSource="c:\arcgis1041\desktop10.4\ArcToolbox\Toolboxes\Data Management Tools.tbx\CalculateField" Date="20190430" Time="172717">CalculateField lia_merged perChange "( [areaLIA] - [areaNow] ) / [areaNow]" VB #</Process><Process ToolSource="c:\arcgis1041\desktop10.4\ArcToolbox\Toolboxes\Data Management Tools.tbx\CalculateField" Date="20190430" Time="172732">CalculateField lia_merged perChange "( [areaLIA] - [areaNow] ) / [areaLIA]" VB #</Process><Process ToolSource="c:\arcgis1041\desktop10.4\ArcToolbox\Toolboxes\Data Management Tools.tbx\CalculateField" Date="20190430" Time="172824">CalculateField lia_merged perChange "( [areaNow] - [areaLIA] ) / [areaLIA]" VB #</Process><Process ToolSource="c:\arcgis1041\desktop10.4\ArcToolbox\Toolboxes\Data Management Tools.tbx\CalculateField" Date="20190430" Time="172857">CalculateField lia_merged perChange "(( [areaNow] - [areaLIA] ) / [areaLIA]) * 100" VB #</Process><Process ToolSource="c:\arcgis1041\desktop10.4\ArcToolbox\Toolboxes\Data Management Tools.tbx\CalculateField" Date="20190508" Time="115904">CalculateField lia_merged areaChange "[areaLIA] - [areaNow]" VB #</Process><Process ToolSource="c:\arcgis1041\desktop10.4\ArcToolbox\Toolboxes\Data Management Tools.tbx\CalculateField" Date="20190508" Time="120003">CalculateField lia_merged perChange "( [areaLIA] - [areaNow] ) / [areaLIA] * 100" VB #</Process><Process ToolSource="c:\arcgis1041\desktop10.4\ArcToolbox\Toolboxes\Data Management Tools.tbx\CalculateField" Date="20190508" Time="120050">CalculateField lia_merged areaChange "[areaLIA] - [areaNow]" VB #</Process><Process ToolSource="c:\arcgis1041\desktop10.4\ArcToolbox\Toolboxes\Data Management Tools.tbx\CalculateField" Date="20190508" Time="120055">CalculateField lia_merged perChange "( [areaLIA] - [areaNow] ) / [areaLIA] * 100" VB #</Process><Process ToolSource="c:\arcgis1041\desktop10.4\ArcToolbox\Toolboxes\Data Management Tools.tbx\CalculateField" Date="20190508" Time="121108">CalculateField lia_merged areaChange "[areaLIA] - [areaNow]" VB #</Process><Process ToolSource="c:\arcgis1041\desktop10.4\ArcToolbox\Toolboxes\Data Management Tools.tbx\CalculateField" Date="20190508" Time="121115">CalculateField lia_merged perChange "( [areaLIA] - [areaNow] ) / [areaLIA] * 100" VB #</Process><Process ToolSource="c:\arcgis1041\desktop10.4\ArcToolbox\Toolboxes\Data Management Tools.tbx\CalculateField" Date="20190508" Time="121149">CalculateField lia_merged areaChange "[areaLIA] - [areaNow]" VB #</Process><Process ToolSource="c:\arcgis1041\desktop10.4\ArcToolbox\Toolboxes\Data Management Tools.tbx\CalculateField" Date="20190508" Time="121208">CalculateField lia_merged perChange "([areaLIA] - [areaNow]) / [areaLIA] * 100" VB #</Process><Process ToolSource="c:\arcgis1041\desktop10.4\ArcToolbox\Toolboxes\Data Management Tools.tbx\CalculateField" Date="20190508" Time="122324">CalculateField lia_merged areaChange "[areaLIA] - [areaNow]" VB #</Process><Process ToolSource="c:\arcgis1041\desktop10.4\ArcToolbox\Toolboxes\Data Management Tools.tbx\CalculateField" Date="20190508" Time="122414">CalculateField lia_merged areaChange "[areaLIA] - [areaNow]" VB #</Process><Process ToolSource="c:\arcgis1041\desktop10.4\ArcToolbox\Toolboxes\Data Management Tools.tbx\CalculateField" Date="20190508" Time="122430">CalculateField lia_merged perChange "([areaLIA] - [areaNow]) / [areaLIA] * 100" VB #</Process><Process ToolSource="c:\arcgis1041\desktop10.4\ArcToolbox\Toolboxes\Data Management Tools.tbx\CalculateField" Date="20190508" Time="122536">CalculateField lia_merged areaChange "[areaLIA] - [areaNow]" VB #</Process><Process ToolSource="c:\arcgis1041\desktop10.4\ArcToolbox\Toolboxes\Data Management Tools.tbx\CalculateField" Date="20190508" Time="122540">CalculateField lia_merged perChange "([areaLIA] - [areaNow]) / [areaLIA] * 100" VB #</Process><Process ToolSource="c:\program files (x86)\arcgis\desktop10.6\ArcToolbox\Toolboxes\Data Management Tools.tbx\CalculateField" Date="20200310" Time="100238">CalculateField himalaya_lia_merged glacier_ty 3 VB #</Process><Process ToolSource="c:\program files (x86)\arcgis\desktop10.6\ArcToolbox\Toolboxes\Data Management Tools.tbx\CalculateField" Date="20200310" Time="103808">CalculateField himalaya_lia_merged areaChange "[areaLIA] - [areaNow]" VB #</Process><Process ToolSource="c:\program files (x86)\arcgis\desktop10.5\ArcToolbox\Toolboxes\Data Management Tools.tbx\CalculateField" Date="20200403" Time="122758">CalculateField himalaya_lia_merged New_ID "[FID] + 1" VB #</Process><Process ToolSource="c:\program files (x86)\arcgis\desktop10.5\ArcToolbox\Toolboxes\Data Management Tools.tbx\CalculateField" Date="20200403" Time="131540">CalculateField himalaya_lia_merged z_range "[z_max] - [z_min]" VB #</Process><Process ToolSource="c:\program files (x86)\arcgis\desktop10.5\ArcToolbox\Toolboxes\Data Management Tools.tbx\CalculateField" Date="20200403" Time="145547">CalculateField himalaya_lia_merged circle_C "2*Sqr ( 3.14159265359 * [areaLIA] )" VB #</Process><Process ToolSource="c:\program files (x86)\arcgis\desktop10.5\ArcToolbox\Toolboxes\Data Management Tools.tbx\CalculateField" Date="20200403" Time="150538">CalculateField himalaya_lia_merged circle_rat "[areaLIA] / [circle_C]" VB #</Process><Process ToolSource="c:\program files (x86)\arcgis\desktop10.5\ArcToolbox\Toolboxes\Data Management Tools.tbx\CalculateField" Date="20200403" Time="150612">CalculateField himalaya_lia_merged glacier_r "[areaLIA] / [parimetre]" VB #</Process><Process ToolSource="c:\program files (x86)\arcgis\desktop10.5\ArcToolbox\Toolboxes\Data Management Tools.tbx\CalculateField" Date="20200403" Time="150625">CalculateField himalaya_lia_merged compact "[glacier_r] / [circle_rat]" VB #</Process><Process ToolSource="c:\program files (x86)\arcgis\desktop10.6\ArcToolbox\Toolboxes\Analysis Tools.tbx\Clip" Date="20200418" Time="100447">Clip himalaya_lia_merged ablations_2 C:\RESEARCH\Himalaya\updated_himshp\LIA_outlines_type.shp #</Process><Process ToolSource="c:\program files (x86)\arcgis\desktop10.6\ArcToolbox\Toolboxes\Data Management Tools.tbx\CalculateField" Date="20200501" Time="142643">CalculateField LIA_outlines_type vol_loss ([sum_negs] *30 *30)/1000000000 VB #</Process><Process ToolSource="c:\program files (x86)\arcgis\desktop10.6\ArcToolbox\Toolboxes\Data Management Tools.tbx\CalculateField" Date="20200915" Time="154328">CalculateField ablations_LIA mass__GT_ [mass__GT_]*0.85 VB #</Process><Process ToolSource="c:\program files (x86)\arcgis\desktop10.6\ArcToolbox\Toolboxes\Data Management Tools.tbx\CalculateField" Date="20200915" Time="154400">CalculateField ablations_LIA mass__GT_ "[vol_loss] *0.85" VB #</Process><Process ToolSource="c:\program files (x86)\arcgis\desktop10.6\ArcToolbox\Toolboxes\Data Management Tools.tbx\CalculateField" Date="20200915" Time="154736">CalculateField ablations_LIA mwe (((( [mass__GT_] *1000000000000)/( [Area] *1000*1000))/1000)) VB #</Process></lineage><copyHistory><copy source="C:\RESEARCH\Himalaya\SuppInfo_grids\ablations_LIA" dest="\\GEO-PC-050791\C$\RESEARCH\Himalaya\SuppInfo_vectors\ablations_LIA" date="20200627" time="11432900"></copy></copyHistory></DataProperties><SyncDate>20200418</SyncDate><SyncTime>10043100</SyncTime><ModDate>20200418</ModDate><ModTime>10043100</ModTime></Esri><dataIdInfo><envirDesc Sync="TRUE"> Version 6.2 (Build 9200) ; Esri ArcGIS 10.6.0.8321</envirDesc><dataLang><languageCode value="eng" Sync="TRUE"></languageCode><countryCode value="GBR" Sync="TRUE"></countryCode></dataLang><idCitation><resTitle Sync="TRUE">LIA_outlines_type</resTitle><presForm><PresFormCd value="005" Sync="TRUE"></PresFormCd></presForm></idCitation><spatRpType><SpatRepTypCd value="001" Sync="TRUE"></SpatRepTypCd></spatRpType></dataIdInfo><mdLang><languageCode value="eng" Sync="TRUE"></languageCode><countryCode value="GBR" Sync="TRUE"></countryCode></mdLang><mdChar><CharSetCd value="004" Sync="TRUE"></CharSetCd></mdChar><distInfo><distFormat><formatName Sync="TRUE">Shapefile</formatName></distFormat><distTranOps><transSize Sync="TRUE">0.000</transSize></distTranOps></distInfo><mdHrLv><ScopeCd value="005" Sync="TRUE"></ScopeCd></mdHrLv><mdHrLvName Sync="TRUE">dataset</mdHrLvName><refSysInfo><RefSystem><refSysID><identCode code="32645" Sync="TRUE"></identCode><idCodeSpace Sync="TRUE">EPSG</idCodeSpace><idVersion Sync="TRUE">2.1(3.0.1)</idVersion></refSysID></RefSystem></refSysInfo><spatRepInfo><VectSpatRep><geometObjs Name="LIA_outlines_type"><geoObjTyp><GeoObjTypCd value="002" Sync="TRUE"></GeoObjTypCd></geoObjTyp><geoObjCnt Sync="TRUE">0</geoObjCnt></geometObjs><topLvl><TopoLevCd value="001" Sync="TRUE"></TopoLevCd></topLvl></VectSpatRep></spatRepInfo><spdoinfo><ptvctinf><esriterm Name="LIA_outlines_type"><efeatyp Sync="TRUE">Simple</efeatyp><efeageom code="4" Sync="TRUE"></efeageom><esritopo Sync="TRUE">FALSE</esritopo><efeacnt Sync="TRUE">0</efeacnt><spindex Sync="TRUE">FALSE</spindex><linrefer Sync="TRUE">FALSE</linrefer></esriterm></ptvctinf></spdoinfo><eainfo><detailed Name="LIA_outlines_type"><enttyp><enttypl Sync="TRUE">LIA_outlines_type</enttypl><enttypt Sync="TRUE">Feature Class</enttypt><enttypc Sync="TRUE">0</enttypc></enttyp><attr><attrlabl Sync="TRUE">FID</attrlabl><attalias Sync="TRUE">FID</attalias><attrtype Sync="TRUE">OID</attrtype><attwidth Sync="TRUE">4</attwidth><atprecis Sync="TRUE">0</atprecis><attscale Sync="TRUE">0</attscale><attrdef Sync="TRUE">Internal feature number.</attrdef><attrdefs Sync="TRUE">Esri</attrdefs><attrdomv><udom Sync="TRUE">Sequential unique whole numbers that are automatically generated.</udom></attrdomv></attr><attr><attrlabl Sync="TRUE">Shape</attrlabl><attalias Sync="TRUE">Shape</attalias><attrtype Sync="TRUE">Geometry</attrtype><attwidth Sync="TRUE">0</attwidth><atprecis Sync="TRUE">0</atprecis><attscale Sync="TRUE">0</attscale><attrdef Sync="TRUE">Feature geometry.</attrdef><attrdefs Sync="TRUE">Esri</attrdefs><attrdomv><udom Sync="TRUE">Coordinates defining the features.</udom></attrdomv></attr><attr><attrlabl Sync="TRUE">RGIId</attrlabl><attalias Sync="TRUE">RGIId</attalias><attrtype Sync="TRUE">String</attrtype><attwidth Sync="TRUE">14</attwidth><atprecis Sync="TRUE">0</atprecis><attscale Sync="TRUE">0</attscale></attr><attr><attrlabl Sync="TRUE">GLIMSId</attrlabl><attalias Sync="TRUE">GLIMSId</attalias><attrtype Sync="TRUE">String</attrtype><attwidth Sync="TRUE">14</attwidth><atprecis Sync="TRUE">0</atprecis><attscale Sync="TRUE">0</attscale></attr><attr><attrlabl Sync="TRUE">BgnDate</attrlabl><attalias Sync="TRUE">BgnDate</attalias><attrtype Sync="TRUE">String</attrtype><attwidth Sync="TRUE">8</attwidth><atprecis Sync="TRUE">0</atprecis><attscale Sync="TRUE">0</attscale></attr><attr><attrlabl Sync="TRUE">EndDate</attrlabl><attalias Sync="TRUE">EndDate</attalias><attrtype Sync="TRUE">String</attrtype><attwidth Sync="TRUE">8</attwidth><atprecis Sync="TRUE">0</atprecis><attscale Sync="TRUE">0</attscale></attr><attr><attrlabl Sync="TRUE">CenLon</attrlabl><attalias Sync="TRUE">CenLon</attalias><attrtype Sync="TRUE">Double</attrtype><attwidth Sync="TRUE">19</attwidth><atprecis Sync="TRUE">0</atprecis><attscale Sync="TRUE">0</attscale></attr><attr><attrlabl Sync="TRUE">CenLat</attrlabl><attalias Sync="TRUE">CenLat</attalias><attrtype Sync="TRUE">Double</attrtype><attwidth Sync="TRUE">19</attwidth><atprecis Sync="TRUE">0</atprecis><attscale Sync="TRUE">0</attscale></attr><attr><attrlabl Sync="TRUE">O1Region</attrlabl><attalias Sync="TRUE">O1Region</attalias><attrtype Sync="TRUE">String</attrtype><attwidth Sync="TRUE">2</attwidth><atprecis Sync="TRUE">0</atprecis><attscale Sync="TRUE">0</attscale></attr><attr><attrlabl Sync="TRUE">O2Region</attrlabl><attalias Sync="TRUE">O2Region</attalias><attrtype Sync="TRUE">String</attrtype><attwidth Sync="TRUE">2</attwidth><atprecis Sync="TRUE">0</atprecis><attscale Sync="TRUE">0</attscale></attr><attr><attrlabl Sync="TRUE">Area</attrlabl><attalias Sync="TRUE">Area</attalias><attrtype Sync="TRUE">Double</attrtype><attwidth Sync="TRUE">19</attwidth><atprecis Sync="TRUE">0</atprecis><attscale Sync="TRUE">0</attscale></attr><attr><attrlabl Sync="TRUE">Zmin</attrlabl><attalias Sync="TRUE">Zmin</attalias><attrtype Sync="TRUE">Integer</attrtype><attwidth Sync="TRUE">10</attwidth><atprecis Sync="TRUE">10</atprecis><attscale Sync="TRUE">0</attscale></attr><attr><attrlabl Sync="TRUE">Zmax</attrlabl><attalias Sync="TRUE">Zmax</attalias><attrtype Sync="TRUE">Integer</attrtype><attwidth Sync="TRUE">10</attwidth><atprecis Sync="TRUE">10</atprecis><attscale Sync="TRUE">0</attscale></attr><attr><attrlabl Sync="TRUE">Zmed</attrlabl><attalias Sync="TRUE">Zmed</attalias><attrtype Sync="TRUE">Integer</attrtype><attwidth Sync="TRUE">10</attwidth><atprecis Sync="TRUE">10</atprecis><attscale Sync="TRUE">0</attscale></attr><attr><attrlabl Sync="TRUE">Slope</attrlabl><attalias Sync="TRUE">Slope</attalias><attrtype Sync="TRUE">Single</attrtype><attwidth Sync="TRUE">13</attwidth><atprecis Sync="TRUE">0</atprecis><attscale Sync="TRUE">0</attscale></attr><attr><attrlabl Sync="TRUE">Aspect</attrlabl><attalias Sync="TRUE">Aspect</attalias><attrtype Sync="TRUE">Integer</attrtype><attwidth Sync="TRUE">10</attwidth><atprecis Sync="TRUE">10</atprecis><attscale Sync="TRUE">0</attscale></attr><attr><attrlabl Sync="TRUE">Lmax</attrlabl><attalias Sync="TRUE">Lmax</attalias><attrtype Sync="TRUE">Integer</attrtype><attwidth Sync="TRUE">10</attwidth><atprecis Sync="TRUE">10</atprecis><attscale Sync="TRUE">0</attscale></attr><attr><attrlabl Sync="TRUE">Status</attrlabl><attalias Sync="TRUE">Status</attalias><attrtype Sync="TRUE">Integer</attrtype><attwidth Sync="TRUE">10</attwidth><atprecis Sync="TRUE">10</atprecis><attscale Sync="TRUE">0</attscale></attr><attr><attrlabl Sync="TRUE">Connect</attrlabl><attalias Sync="TRUE">Connect</attalias><attrtype Sync="TRUE">Integer</attrtype><attwidth Sync="TRUE">10</attwidth><atprecis Sync="TRUE">10</atprecis><attscale Sync="TRUE">0</attscale></attr><attr><attrlabl Sync="TRUE">Form</attrlabl><attalias Sync="TRUE">Form</attalias><attrtype Sync="TRUE">Integer</attrtype><attwidth Sync="TRUE">10</attwidth><atprecis Sync="TRUE">10</atprecis><attscale Sync="TRUE">0</attscale></attr><attr><attrlabl Sync="TRUE">TermType</attrlabl><attalias Sync="TRUE">TermType</attalias><attrtype Sync="TRUE">Integer</attrtype><attwidth Sync="TRUE">10</attwidth><atprecis Sync="TRUE">10</atprecis><attscale Sync="TRUE">0</attscale></attr><attr><attrlabl Sync="TRUE">Surging</attrlabl><attalias Sync="TRUE">Surging</attalias><attrtype Sync="TRUE">Integer</attrtype><attwidth Sync="TRUE">10</attwidth><atprecis Sync="TRUE">10</atprecis><attscale Sync="TRUE">0</attscale></attr><attr><attrlabl Sync="TRUE">Linkages</attrlabl><attalias Sync="TRUE">Linkages</attalias><attrtype Sync="TRUE">Integer</attrtype><attwidth Sync="TRUE">10</attwidth><atprecis Sync="TRUE">10</atprecis><attscale Sync="TRUE">0</attscale></attr><attr><attrlabl Sync="TRUE">Name</attrlabl><attalias Sync="TRUE">Name</attalias><attrtype Sync="TRUE">String</attrtype><attwidth Sync="TRUE">48</attwidth><atprecis Sync="TRUE">0</atprecis><attscale Sync="TRUE">0</attscale></attr><attr><attrlabl Sync="TRUE">UID</attrlabl><attalias Sync="TRUE">UID</attalias><attrtype Sync="TRUE">Integer</attrtype><attwidth Sync="TRUE">10</attwidth><atprecis Sync="TRUE">10</atprecis><attscale Sync="TRUE">0</attscale></attr><attr><attrlabl Sync="TRUE">need_check</attrlabl><attalias Sync="TRUE">need_check</attalias><attrtype Sync="TRUE">Integer</attrtype><attwidth Sync="TRUE">10</attwidth><atprecis Sync="TRUE">10</atprecis><attscale Sync="TRUE">0</attscale></attr><attr><attrlabl Sync="TRUE">join_id</attrlabl><attalias Sync="TRUE">join_id</attalias><attrtype Sync="TRUE">Integer</attrtype><attwidth Sync="TRUE">10</attwidth><atprecis Sync="TRUE">10</atprecis><attscale Sync="TRUE">0</attscale></attr><attr><attrlabl Sync="TRUE">no_mapping</attrlabl><attalias Sync="TRUE">no_mapping</attalias><attrtype Sync="TRUE">Integer</attrtype><attwidth Sync="TRUE">10</attwidth><atprecis Sync="TRUE">10</atprecis><attscale Sync="TRUE">0</attscale></attr><attr><attrlabl Sync="TRUE">class</attrlabl><attalias Sync="TRUE">class</attalias><attrtype Sync="TRUE">Integer</attrtype><attwidth Sync="TRUE">10</attwidth><atprecis Sync="TRUE">10</atprecis><attscale Sync="TRUE">0</attscale></attr><attr><attrlabl Sync="TRUE">areaNow</attrlabl><attalias Sync="TRUE">areaNow</attalias><attrtype Sync="TRUE">Single</attrtype><attwidth Sync="TRUE">13</attwidth><atprecis Sync="TRUE">0</atprecis><attscale Sync="TRUE">0</attscale></attr><attr><attrlabl Sync="TRUE">areaLIA</attrlabl><attalias Sync="TRUE">areaLIA</attalias><attrtype Sync="TRUE">Single</attrtype><attwidth Sync="TRUE">13</attwidth><atprecis Sync="TRUE">0</atprecis><attscale Sync="TRUE">0</attscale></attr><attr><attrlabl Sync="TRUE">areaChange</attrlabl><attalias Sync="TRUE">areaChange</attalias><attrtype Sync="TRUE">Single</attrtype><attwidth Sync="TRUE">13</attwidth><atprecis Sync="TRUE">0</atprecis><attscale Sync="TRUE">0</attscale></attr><attr><attrlabl Sync="TRUE">perChange</attrlabl><attalias Sync="TRUE">perChange</attalias><attrtype Sync="TRUE">Single</attrtype><attwidth Sync="TRUE">13</attwidth><atprecis Sync="TRUE">0</atprecis><attscale Sync="TRUE">0</attscale></attr><attr><attrlabl Sync="TRUE">glacier_ty</attrlabl><attalias Sync="TRUE">glacier_ty</attalias><attrtype Sync="TRUE">Integer</attrtype><attwidth Sync="TRUE">10</attwidth><atprecis Sync="TRUE">10</atprecis><attscale Sync="TRUE">0</attscale></attr><attr><attrlabl Sync="TRUE">z_max</attrlabl><attalias Sync="TRUE">z_max</attalias><attrtype Sync="TRUE">Single</attrtype><attwidth Sync="TRUE">13</attwidth><atprecis Sync="TRUE">0</atprecis><attscale Sync="TRUE">0</attscale></attr><attr><attrlabl Sync="TRUE">z_min</attrlabl><attalias Sync="TRUE">z_min</attalias><attrtype Sync="TRUE">Double</attrtype><attwidth Sync="TRUE">19</attwidth><atprecis Sync="TRUE">0</atprecis><attscale Sync="TRUE">0</attscale></attr><attr><attrlabl Sync="TRUE">z_range</attrlabl><attalias Sync="TRUE">z_range</attalias><attrtype Sync="TRUE">Double</attrtype><attwidth Sync="TRUE">19</attwidth><atprecis Sync="TRUE">0</atprecis><attscale Sync="TRUE">0</attscale></attr><attr><attrlabl Sync="TRUE">z_mean</attrlabl><attalias Sync="TRUE">z_mean</attalias><attrtype Sync="TRUE">Double</attrtype><attwidth Sync="TRUE">19</attwidth><atprecis Sync="TRUE">0</atprecis><attscale Sync="TRUE">0</attscale></attr><attr><attrlabl Sync="TRUE">compact</attrlabl><attalias Sync="TRUE">compact</attalias><attrtype Sync="TRUE">Double</attrtype><attwidth Sync="TRUE">19</attwidth><atprecis Sync="TRUE">0</atprecis><attscale Sync="TRUE">0</attscale></attr><attr><attrlabl Sync="TRUE">New_ID</attrlabl><attalias Sync="TRUE">New_ID</attalias><attrtype Sync="TRUE">Integer</attrtype><attwidth Sync="TRUE">10</attwidth><atprecis Sync="TRUE">10</atprecis><attscale Sync="TRUE">0</attscale></attr></detailed></eainfo><mdDateSt Sync="TRUE">20200418</mdDateSt><gmd:GEMINI_Metadata xmlns:gmd="http://www.isotc211.org/2005/gmd" xmlns:xsi="http://www.w3.org/2001/XMLSchema-instance" xmlns:gco="http://www.isotc211.org/2005/gco" xmlns:srv="http://www.isotc211.org/2005/srv" xmlns:gts="http://www.isotc211.org/2005/gts" xmlns:gml="http://www.opengis.net/gml" xmlns:xlink="http://www.w3.org/1999/xlink" xmlns:msxsl="urn:schemas-microsoft-com:xslt">
		<gmd:identificationInfo>
			<gmd:MD_DataIdentification/>
		</gmd:identificationInfo>
		<gmd:distributionInfo>
			<gmd:MD_Distribution>
				<gmd:transferOptions>
					<gmd:MD_DigitalTransferOptions>
						<gmd:onLine>
							<gmd:CI_OnlineResource>
								<gmd:linkage>
									<gmd:URL>\\GEO1-94\D$\University\Masters\Data\General\RGI\Himalaya_present</gmd:URL>
								</gmd:linkage>
							</gmd:CI_OnlineResource>
						</gmd:onLine>
					</gmd:MD_DigitalTransferOptions>
				</gmd:transferOptions>
			</gmd:MD_Distribution>
		</gmd:distributionInfo>
	</gmd:GEMINI_Metadata></metadata>
